# Supplementary material for: Obstructions to Sampling Qualitative Properties
Source: PLoS One. 2015 Aug 19;10(8):e0135636. doi: 10.1371/journal.pone.0135636 (PMC4546154; doi:10.1371/journal.pone.0135636)
Supplement: S1 Code — Matlab scripts used to compute the results in the manuscript. (ZIP) [file pone.0135636.s001.zip]

Archive with 5 entries (4 files):
- sourcecode/
- sourcecode/testSamplingMany.m
- sourcecode/internalCycleRxns.m
- sourcecode/analyzeSamples.m
- sourcecode/testSampling.m
