# Supplementary material for: Obstructions to Sampling Qualitative Properties
Source: PLoS One. 2015 Aug 19;10(8):e0135636. doi: 10.1371/journal.pone.0135636 (PMC4546154; doi:10.1371/journal.pone.0135636)
Supplement: S1 Code — Matlab scripts used to compute the results in the manuscript. (ZIP) [file pone.0135636.s001.zip › sourcecode/testSamplingMany.m]

function [ t1,t2,t3,t5,t6,t7 ] = testSamplingMany( numSamples )
%TESTSAMPLINGMANY try to falsify the hypothesis that sampling with
%thermodynamic constraints gives similarly good results as sampling
%without.

% load networks from bigg database (stored in one .mat file for simplicity)
% all networks were originally loaded from their sbml files as described in the manuscript
load ../../data/networks.mat

t1 = testSampling( e_coli_iAF1260, numSamples);
t2 = testSampling( e_coli_ijo1366, numSamples);
t3 = testSampling( h_pylori_iIT341, numSamples);
%t4 = testSampling( m_barkeri_iAF692, numSamples); % reduceModel doesn't work
t5 = testSampling( m_tuberculosis_iNJ661, numSamples);
t6 = testSampling( s_aureus_iSB619, numSamples);
t7 = testSampling( s_cerevisiae_iND750, numSamples);

% one box per column

% we draw the following columns
% * ratio lb cycles thermo *.t.rcl
% * ratio lb cycles non-thermo *.nt.rcl
% * ratio ub cycles thermo *.t.rcu
% * ratio ub cycles non-thermo *.nt.rcu 
% * ratio lb non-cycles thermo *.t.rncl
% * ratio lb non-cycles non-thermo *.nt.rncl
% * ratio ub non-cycles thermo *.t.rncu
% * ratio ub non-cycles non-thermo *.nt.rncu

% If the hypothesis is true that polynomial time sampling with thermodynamic 
% constraints (by later deleting cycles) works as good as normal sampling,
% then the ratios should all be the same.

% However, we do not expect the hypothesis to be true and hence, we expect
% to see:
% * the ratio for lb cycles thermo is significantly higher than the ratio
% for lb cycles non-thermo
% * the  ratio for ub cycles thermo is significantly higher than the ratio
% for ub cycles non-thermo
% * there are no differences between thermo/non-thermo for reactions not in
% cycles (actually trivial by experiment setup)
% * the ratio for reactions not in cycles should be the same as the ratio
% for reactions in cycles without thermo.

X = [t1.t.rcl, t1.nt.rcl, t1.t.rcu, t1.nt.rcu, t1.t.rncl, t1.nt.rncl, t1.t.rncu, t1.nt.rncu; ...
     t2.t.rcl, t2.nt.rcl, t2.t.rcu, t2.nt.rcu, t2.t.rncl, t2.nt.rncl, t2.t.rncu, t2.nt.rncu; ...
     t3.t.rcl, t3.nt.rcl, t3.t.rcu, t3.nt.rcu, t3.t.rncl, t3.nt.rncl, t3.t.rncu, t3.nt.rncu; ...
%     t4.t.rcl, t4.nt.rcl, t4.t.rcu, t4.nt.rcu, t4.t.rncl, t4.nt.rncl, t4.t.rncu, t4.nt.rncu; ...
     t5.t.rcl, t5.nt.rcl, t5.t.rcu, t5.nt.rcu, t5.t.rncl, t5.nt.rncl, t5.t.rncu, t5.nt.rncu; ...
     t6.t.rcl, t6.nt.rcl, t6.t.rcu, t6.nt.rcu, t6.t.rncl, t6.nt.rncl, t6.t.rncu, t6.nt.rncu; ...
     t7.t.rcl, t7.nt.rcl, t7.t.rcu, t7.nt.rcu, t7.t.rncl, t7.nt.rncl, t7.t.rncu, t7.nt.rncu; ...
];

boxplot(X, 'labels', {'t.clb', 'nt.clb','t.cub','nt.cub','t.nclb','nt.nclb','t.ncub','nt.ncub'});

end
