# Supplementary material for: Obstructions to Sampling Qualitative Properties
Source: PLoS One. 2015 Aug 19;10(8):e0135636. doi: 10.1371/journal.pone.0135636 (PMC4546154; doi:10.1371/journal.pone.0135636)
Supplement: S1 Code — Matlab scripts used to compute the results in the manuscript. (ZIP) [file pone.0135636.s001.zip › sourcecode/internalCycleRxns.m]

function rxns = internalCycleRxns( model )
%INTERNALCYCLERXNS Computes the reactions participating in internal cycles
%   model is a COBRA model of a metabolic network
%   rxns are the indices of reactions that participate in internal cycles
% 
% exchange reactions are recognised by the property that they only invovlve
% one metabolite. This is how it is also done in the COBRA-Toolbox for
% thermodynamic constrained FBA

nontransport = (sum(model.S ~= 0) > 1);
% disable exchange fluxes
disp('disabling exchange flux')
model.lb(find(nontransport == 0)) = 0;
model.ub(find(nontransport == 0)) = 0;
% remove flux forcing
disp('removing flux forcing constraints')
model.lb = min(model.lb, zeros(size(model.lb)));
model.ub = max(model.ub, zeros(size(model.ub)));
% perform non-thermodynamic FVA to find reactions participating in cycles
disp('running nonthermodynamic FVA')
%[minFlux, maxFlux] = fluxVariability(model, 0);
%rxns = find(maxFlux - minFlux > 0.0001);
var = metaopt('fva', model);
rxns = find(var(:,2) - var(:,1) > 0.0001);
end
