# Supplementary material for: Obstructions to Sampling Qualitative Properties
Source: PLoS One. 2015 Aug 19;10(8):e0135636. doi: 10.1371/journal.pone.0135636 (PMC4546154; doi:10.1371/journal.pone.0135636)
Supplement: S1 Code — Matlab scripts used to compute the results in the manuscript. (ZIP) [file pone.0135636.s001.zip › sourcecode/analyzeSamples.m]

function [ res ] = analyzeSamples( model, samples, fva )
%ANALYZESAMPLES compute how much the samples span the feasible space
%described by FVA
%   Detailed explanation goes here

cycleRxns = internalCycleRxns(model);
cycleRxnsInd = false(length(model.rxns),1);
cycleRxnsInd(cycleRxns) = true;

samplingFVA = [min(samples,[],2), max(samples,[],2)];

missedLB = false(length(model.rxns),1);
missedUB = false(length(model.rxns),1);

missedLB(fva(:,1) < -0.1 & samplingFVA(:,1) > -1e-5) = true;
missedUB(fva(:,2) > 0.1 & samplingFVA(:,2) < 1e-5) = true;

checkLB = fva(:,1) > samplingFVA(:,1) + 1e-5;
checkUB = fva(:,2) < samplingFVA(:,2) - 1e-5;

if any(checkLB)
    fprintf('warning: check LB failed:\n');
    fprintf([samplingFVA(checkLB,:), fva(checkLB,:)]);
end
if any(checkUB)
    fprintf('warning: check UB failed:\n');
    fprintf([samplingFVA(checkUB,:), fva(checkUB,:)]);
end

canNeg = fva(:,1) < -0.1;
canPos = fva(:,2) > 0.1;

fprintf('missed LB cycle rxns: %d of %d => ratio = %g\n',sum(missedLB(cycleRxnsInd)), sum(canNeg(cycleRxnsInd)), sum(missedLB(cycleRxnsInd)) / sum(canNeg(cycleRxnsInd)));
fprintf('missed LB non cycle rxns: %d of %d => ratio = %g\n',sum(missedLB(~cycleRxnsInd)), sum(canNeg(~cycleRxnsInd)), sum(missedLB(~cycleRxnsInd)) / sum(canNeg(~cycleRxnsInd)));
fprintf('missed UB cycle rxns: %d of %d => ratio = %g\n',sum(missedUB(cycleRxnsInd)), sum(canPos(cycleRxnsInd)), sum(missedUB(cycleRxnsInd)) / sum(canPos(cycleRxnsInd)));
fprintf('missed UB non cycle rxns: %d of %d => ratio = %g\n',sum(missedUB(~cycleRxnsInd)), sum(canPos(~cycleRxnsInd)), sum(missedUB(~cycleRxnsInd)) / sum(canPos(~cycleRxnsInd)));

res.samplingFVA = samplingFVA;
res.varFVA = fva;
res.missedLB = missedLB;
res.missedUB = missedUB;
res.checkOK = any(checkLB | checkUB);
res.checkLB = checkLB;
res.checkUB = checkUB;
res.rcl = sum(missedLB(cycleRxnsInd)) / sum(canNeg(cycleRxnsInd));
res.rcu = sum(missedUB(cycleRxnsInd)) / sum(canPos(cycleRxnsInd));
res.rncl = sum(missedLB(~cycleRxnsInd)) / sum(canNeg(~cycleRxnsInd));
res.rncu = sum(missedUB(~cycleRxnsInd)) / sum(canPos(~cycleRxnsInd));
end
