# Supplementary material for: Obstructions to Sampling Qualitative Properties
Source: PLoS One. 2015 Aug 19;10(8):e0135636. doi: 10.1371/journal.pone.0135636 (PMC4546154; doi:10.1371/journal.pone.0135636)
Supplement: S1 Code — Matlab scripts used to compute the results in the manuscript. (ZIP) [file pone.0135636.s001.zip › sourcecode/testSampling.m]

function [ res ] = testSampling( model, points )
%TESTSAMPLING sample thermodynamically feasible flux vector in polynomial
%time
%   The result is compared with traditional FVA

use_extra_sampling = false; % the sampleCbModel allows this parameter, but does nothing!

options.nPointsReturned = points;
options.nPointsPerFile = points/2;
options.removeLoopSamplesFlag = false;

% method 1
%if method == 1
%    options.removeLoopsFlag = true;
%end

[modelSampling,samples] = sampleCbModel(model,'samples.out', 'ACHR' ,options);
if use_extra_sampling
    options.removeLoopsFlag = true;
    [modelSamplingT,samplesT] = sampleCbModel(model,'samples.out', 'ACHR' ,options);
else
    samplesT = samples;

    modelSamplingT = modelSampling;
end

% secure a copy of samples.
samplesOrig = samplesT;

% post-processing to remove thermodynamically infeasible cycles
m = modelSamplingT;

intRxns = sum(m.S ~= 0,1) >= 2;
NintRxns = sum(intRxns);

LP.A = m.S(:,intRxns);
LP.b = zeros(size(m.S,1),1);
LP.osense = -1; % maximize
LP.csense(1:size(m.S,1)) = 'E';

n = size(samplesT,2);
for i=1:n
    fprintf('%d of %d\n',i,n);
    v = samplesT(:,i);
    while true
        LP.A = m.S(:,intRxns);
        LP.lb = zeros(NintRxns,1);
        LP.ub = zeros(NintRxns,1);
        LP.lb(v(intRxns) < -1e-5) = -1;
        LP.ub(v(intRxns) > 1e-5) = 1;
        LP.c = LP.lb + LP.ub;
        sol = solveCobraLP(LP);
        %fprintf('%d of %d: %d\n',i,n,sol.obj);
        if sol.obj > 1e-5
            val = min(abs(v(intRxns) ./ sol.full));
            v(intRxns) = v(intRxns) - val*sol.full;
        else
            break;
        end
    end
    samplesT(:,i) = v;
end

% the following two calls use the metaopt toolbox (http://dx.doi.org/10.1093/bioinformatics/btt059), but they can be replaced by corresponding calls to the COBRA toolbox.
% note that COBRA FVA is much slower, but it is much easier to install and also gives the correct results.
varFVA = metaopt('tfva',modelSamplingT); % do FVA on the reduced model to remove errors obtained by reduction.
varFVANonThermo = metaopt('fva',modelSampling); % do FVA on the reduced model to remove errors obtained by reduction.

res.samples = samples;
res.samplesT = samplesT;
res.model = modelSampling;
res.modelT = modelSamplingT;
res.t = analyzeSamples(modelSamplingT, samplesT, varFVA);
res.nt = analyzeSamples(modelSampling, samples, varFVANonThermo);

end
